# Supplementary material for: The probabilities of type I and II error of null of cointegration tests: A Monte Carlo comparison
Source: PLoS One. 2022 Jan 4;17(1):e0259994. doi: 10.1371/journal.pone.0259994 (PMC8726486; doi:10.1371/journal.pone.0259994)
Supplement: S1 File — (ZIP) [file pone.0259994.s001.zip]

Archive with 132 entries (131 files):
- MATLAB codes/
- MATLAB codes/acf.m
- MATLAB codes/armabat.m
- MATLAB codes/automatic_bandwidth_different_kenels_FMOLS.m
- MATLAB codes/automatic_bandwidth_QS_kenel_FMOLS.m
- MATLAB codes/barlet_kernel_multivariate.m
- MATLAB codes/bartlett_kernel.m
- MATLAB codes/Bartlett_Kernel_automatic_BW.m
- MATLAB codes/Covariance_estimates_FMOLS.m
- MATLAB codes/covariance_estimates_FMOLS_HI.m
- MATLAB codes/data_genr_null_of_cointegration.m
- MATLAB codes/Different_Kernels.m
- MATLAB codes/FMOLS_Covariance_Estimates.m
- MATLAB codes/FMOLS_HLC.m
- MATLAB codes/FMOLS_HLC_PPFM.m
- MATLAB codes/FMOLS_OLS_residuals.m
- MATLAB codes/Fully_modified_ols.m
- MATLAB codes/Fully_Modified_OLS_HI.m
- MATLAB codes/Generated_AR_Series.m
- MATLAB codes/Hansen_LC_test.m
- MATLAB codes/Hansen_LC_test_FMOLS_HLC.m
- MATLAB codes/Hansen_LC_test_HI_FMOLS.m
- MATLAB codes/Hansen_LC_test_power.m
- MATLAB codes/Hansen_LC_test_power_SIMCV.m
- MATLAB codes/Hansen_LC_test_SIMCV.m
- MATLAB codes/Harris_Inder_test.m
- MATLAB codes/Harris_Inder_test_Power.m
- MATLAB codes/Hausman_H1_test.m
- MATLAB codes/Hausman_H1_test_Power.m
- MATLAB codes/Hausman_H2_test.m
- MATLAB codes/Hausman_H2_test_Power.m
- MATLAB codes/HH1_power_final.m
- MATLAB codes/HH1_power_final_excel.m
- MATLAB codes/HH1_power_SIMCV_final.m
- MATLAB codes/HH1_power_SIMCV_final_excel.m
- MATLAB codes/HH1_test_power_simCV.m
- MATLAB codes/HH1_test_simCV.m
- MATLAB codes/HH2_power_final.m
- MATLAB codes/HH2_power_final_excel.m
- MATLAB codes/HH2_power_SIMCV_final.m
- MATLAB codes/HH2_power_SIMCV_final_excel.m
- MATLAB codes/HH2_test_power_simCV.m
- MATLAB codes/HH2_test_simCV.m
- MATLAB codes/HI_FMOLS.m
- MATLAB codes/HI_power_final.m
- MATLAB codes/HI_power_final_excel.m
- MATLAB codes/HI_power_SIMCV_final.m
- MATLAB codes/HI_power_SIMCV_final_excel.m
- MATLAB codes/HI_test_power_simCV.m
- MATLAB codes/HI_test_simCV.m
- MATLAB codes/HLC_ACV.m
- MATLAB codes/HLC_Asymptotic_CV.m
- MATLAB codes/HLC_power_final.m
- MATLAB codes/HLC_power_final_excel.m
- MATLAB codes/HLC_power_SIMCV_final.m
- MATLAB codes/HLC_power_SIMCV_final_excel.m
- MATLAB codes/HLC_test_power_simCV.m
- MATLAB codes/HLC_test_simCV.m
- MATLAB codes/Lags_Leads.m
- MATLAB codes/Leybourne_McCabe_LBI_test.m
- MATLAB codes/Leybourne_McCabe_LBI_test_29102019.m
- MATLAB codes/Leybourne_McCabe_LBI_tes_Power.m
- MATLAB codes/LMKPSS_power_final.m
- MATLAB codes/LMKPSS_power_final_excel.m
- MATLAB codes/LMKPSS_power_SIMCV_final.m
- MATLAB codes/LMKPSS_power_SIMCV_final_excel.m
- MATLAB codes/LMKPSS_test_power_simCV.m
- MATLAB codes/LMKPSS_test_simCV.m
- MATLAB codes/LMKPSS_test_simCV_29102019.m
- MATLAB codes/LMLBI_power_final.m
- MATLAB codes/LMLBI_power_final_excel.m
- MATLAB codes/LMLBI_power_SIMCV_final.m
- MATLAB codes/LMLBI_power_SIMCV_final_excel.m
- MATLAB codes/LMLBI_test_power_simCV.m
- MATLAB codes/LMLBI_test_simCV.m
- MATLAB codes/LMLBI_test_simCV_29102019.m
- MATLAB codes/LM_test_KPSS.m
- MATLAB codes/LM_test_KPSS_Power.m
- MATLAB codes/longrun_autocovar_sp.m
- MATLAB codes/longrun_variance_omega_sp.m
- MATLAB codes/MLS_power_final.m
- MATLAB codes/MLS_power_final_excel.m
- MATLAB codes/MLS_power_SIMCV_final.m
- MATLAB codes/MLS_power_SIMCV_final_excel.m
- MATLAB codes/MLS_test.m
- MATLAB codes/MLS_test_Power.m
- MATLAB codes/MLS_test_power_simCV.m
- MATLAB codes/MLS_test_simCV.m
- MATLAB codes/NP_Null_cointegration_POWER.m
- MATLAB codes/NP_Null_cointegration_POWER_PROBLEMATIC.m
- MATLAB codes/NP_Null_cointegration_SIMCV.m
- MATLAB codes/NP_power_final.m
- MATLAB codes/NP_power_final_excel.m
- MATLAB codes/NP_test_LH_Null_of_cointegration.m
- MATLAB codes/NP_test_LH_Null_of_cointegration1.m
- MATLAB codes/NP_test_Null_of_cointegration.m
- MATLAB codes/Parks_VAJ1_power.m
- MATLAB codes/Park_PFM_test.m
- MATLAB codes/Park_variable_addition.m
- MATLAB codes/Park_variable_addition_IRTr.m
- MATLAB codes/Parzen_kernel.m
- MATLAB codes/PPFM_power_SIMCV_final.m
- MATLAB codes/PPFM_power_SIMCV_final_excel.m
- MATLAB codes/PPFM_test_power_simCV.m
- MATLAB codes/PPFM_test_simCV.m
- MATLAB codes/quadratic_spectral_kernel.m
- MATLAB codes/SCV_powers_all_test_D0T0.m
- MATLAB codes/SCV_powers_all_test_D1T0.m
- MATLAB codes/SCV_powers_all_test_D1T1.m
- MATLAB codes/Shin_power_final.m
- MATLAB codes/Shin_power_final_excel.m
- MATLAB codes/Shin_power_SIMCV_final.m
- MATLAB codes/Shin_power_SIMCV_final_excel.m
- MATLAB codes/Shin_test.m
- MATLAB codes/Shin_test_29102019.m
- MATLAB codes/Shin_test_Power.m
- MATLAB codes/Shin_test_power_simCV.m
- MATLAB codes/Shin_test_simCV.m
- MATLAB codes/Shin_test_simCV_29102019.m
- MATLAB codes/SIMCVs_all_tests_D0T0.m
- MATLAB codes/SIMCVs_all_tests_D1T0.m
- MATLAB codes/SIMCVs_all_tests_D1T1.m
- MATLAB codes/Tukey_Hanning_kernel.m
- MATLAB codes/var_model_FMOLS.m
- MATLAB codes/XFRT_power_final.m
- MATLAB codes/XFRT_power_final_excel.m
- MATLAB codes/XFRT_power_SIMCV_final.m
- MATLAB codes/XFRT_power_SIMCV_final_excel.m
- MATLAB codes/XFRT_test_power_simCV.m
- MATLAB codes/XFRT_test_simCV.m
- MATLAB codes/Xio_FRT.m
- MATLAB codes/Xio_FRT_test_Power.m
