# Supplementary material for: The probabilities of type I and II error of null of cointegration tests: A Monte Carlo comparison
Source: PLoS One. 2022 Jan 4;17(1):e0259994. doi: 10.1371/journal.pone.0259994 (PMC8726486; doi:10.1371/journal.pone.0259994)
Supplement: S1 File — (ZIP) [file pone.0259994.s001.zip › MATLAB codes/automatic_bandwidth_QS_kenel_FMOLS.m]

function[Mht]=automatic_bandwidth_QS_kenel_FMOLS(e)
TT=size(e,2);
e=e';
e1=lagmatrix(e,1);
e1=e1(2:end,:);
e=e(2:end,:);
numrtr=0;
denmntr=0;
for i=1:size(e,2)
    h=e(:,i);
    h1=e1(:,i);
    r=h1\h;                                         %display(r);
    res=h-h1*r;
    rss=res'*res;
    s2=rss/(size(e1,1)-size(e1,2));                 %display(s2);
    %sigma2(i,:)=s2;                                 %display(sigma2);
    %rho(i,:)=r;                                     %display(rho);
    dd=(4*r^2*s2*2)/((1-r)^8);                      %display(dd);
    numrtr=numrtr+dd;                               %display(numrtr);
    aa=s2^2/((1-r)^4);                              %display(aa);
    denmntr=denmntr+aa;                             %display(denmntr);
end
alpha2=numrtr/denmntr;
Mht=1.3221*((alpha2*TT)^0.2);
