# Supplementary material for: The probabilities of type I and II error of null of cointegration tests: A Monte Carlo comparison
Source: PLoS One. 2022 Jan 4;17(1):e0259994. doi: 10.1371/journal.pone.0259994 (PMC8726486; doi:10.1371/journal.pone.0259994)
Supplement: S1 File — (ZIP) [file pone.0259994.s001.zip › MATLAB codes/barlet_kernel_multivariate.m]

function [bw8]=barlet_kernel_multivariate(w,s)
w=w';
nc=size(w,2);T=size(w,1);
lw=lagmatrix(w,1);
lw1=lw(2:end,:);
w1=w(2:end,:);
numr=0;denom=0;
for i=1:nc
    lw2=lw1(:,i);
    w2=w1(:,i);
    rho=lw2\w2;
   vr=(w(:,i)'*w(:,i))/(T-1);
   nm1=(4*(rho^2)*(vr^2))/((1-rho)^6)*(1+rho)^2;
   numr=numr+nm1;
    den1=(vr^2)/(1-rho)^4;
    denom=denom+den1;
    alfahat1=numr/denom;
    mhat=1.1447*(alfahat1*T)^(1/3);
    if abs(s/(mhat+1))<=1 
        bw8=1-abs(s/(mhat+1));
    else
        bw8=0;
    end
    
end
