# Supplementary material for: The probabilities of type I and II error of null of cointegration tests: A Monte Carlo comparison
Source: PLoS One. 2022 Jan 4;17(1):e0259994. doi: 10.1371/journal.pone.0259994 (PMC8726486; doi:10.1371/journal.pone.0259994)
Supplement: S1 File — (ZIP) [file pone.0259994.s001.zip › MATLAB codes/Bartlett_Kernel_automatic_BW.m]

function[m]=Bartlett_Kernel_automatic_BW(h)
T=size(h,1);
hh1=lagmatrix(h,1);
hh1=hh1(2:end,:);
hh=h(2:end,:);
r=hh1\hh;
a=(4*r^2)/((1-r)^4);
m=1.1447*((a*T)^(1/3));
