# Supplementary material for: The probabilities of type I and II error of null of cointegration tests: A Monte Carlo comparison
Source: PLoS One. 2022 Jan 4;17(1):e0259994. doi: 10.1371/journal.pone.0259994 (PMC8726486; doi:10.1371/journal.pone.0259994)
Supplement: S1 File — (ZIP) [file pone.0259994.s001.zip › MATLAB codes/Covariance_estimates_FMOLS.m]

function [LD21P,OM12P,OM12,OM22]=Covariance_estimates_FMOLS(ut,KR)
[bhat,e]=var_model_FMOLS(ut);
er=ut;
Le=0;
OMe=0;
[Mht]=automatic_bandwidth_different_kenels_FMOLS(e,KR);
nn=size(er,1);
if KR=='QS'
    wLe0=quadratic_spectral_kernel(0/Mht);
else
    if KR=='PR'
        wLe0=Parzen_kernel(0/Mht);
    else
        if KR=='BT'
            wLe0=bartlett_kernel(0/(Mht+1));
        else
            if KR=='TH'
                wLe0=Tukey_Hanning_kernel(0/Mht);
            else
                wLe0='Error';
                display('wrong choice of kernel   See "Different_Kernels.m"');
            end
        end
    end
end

Le0=(wLe0/nn)*(ut'*ut);
Le=Le+Le0;
for j=1:nn
    if KR=='QS'
        wLe=quadratic_spectral_kernel(j/Mht);
    else
        if KR=='PR'
            wLe=Parzen_kernel(j/Mht);
        else
            if KR=='BT'
                wLe=bartlett_kernel(j/(Mht+1));
            else
                if KR=='TH'
                    wLe=Tukey_Hanning_kernel(j/Mht);
                else
                    wLe='Error';
                    display('wrong choice of kernel   See "Different_Kernels.m"');
                end
            end
        end
    end
    erj=lagmatrix(er,j);
    erj=erj(j+1:end,:);                                     %display(erj);
    err=er(j+1:end,:);                                      %display(err);
    erjj=erj';                                              %display(erjj);
    errr=err';                                              %display(errr);
    SS=(wLe/nn)*erjj*errr';                                 %display(SS);
    Le=Le+SS;                                               %display(Le);
    SS1=(wLe/nn)*errr*erjj';                                %display(SS1);
    OMe=OMe+SS1;                                            %display(OMe);
end
OMe=OMe+Le;
II=eye(size(bhat,1));
OM=(inv(II-bhat))*OMe*(inv(II-bhat'));
SIGMA=(ut'*ut)/(size(ut,1));
LD=(inv(II-bhat))*Le*(inv(II-bhat'))-(inv(II-bhat))*bhat*SIGMA;
OM11=OM(1,1);
OM22=OM(2:end,2:end);
OM12=OM(1,2:end);
OM21=OM(2:end,1);
%LD11=LD(1,1);
LD22=LD(2:end,2:end);
%LD12=LD(1,2:end);
LD21=LD(2:end,1);
OM12P=OM11-OM12*(inv(OM22))*OM21;
LD21P=LD21-LD22*(inv(OM22))*OM21;
