# Supplementary material for: The probabilities of type I and II error of null of cointegration tests: A Monte Carlo comparison
Source: PLoS One. 2022 Jan 4;17(1):e0259994. doi: 10.1371/journal.pone.0259994 (PMC8726486; doi:10.1371/journal.pone.0259994)
Supplement: S1 File — (ZIP) [file pone.0259994.s001.zip › MATLAB codes/covariance_estimates_FMOLS_HI.m]

function [d]=covariance_estimates_FMOLS_HI(Zt,KR)
TT=size(Zt,1);
ZZt=Zt';
OMo=(1/TT)*(ZZt*ZZt');
[bhat,e]=var_model_FMOLS(Zt);
[Mht]=automatic_bandwidth_different_kenels_FMOLS(e,KR);


for k=1:TT
    if KR=='QS'
        w=quadratic_spectral_kernel(k/Mht);
    else
        if KR=='PR'
            w=Parzen_kernel(k/Mht);
        else
            if KR=='BT'
                w=bartlett_kernel(k/Mht);
            else
                if KR=='TH'
                    w=Tukey_Hanning_kernel(k/Mht);
                else
                    w='Error';
                    display('wrong choice of kernel   See "Different_Kernels.m"');
                end
            end
        end
    end
