# Supplementary material for: The probabilities of type I and II error of null of cointegration tests: A Monte Carlo comparison
Source: PLoS One. 2022 Jan 4;17(1):e0259994. doi: 10.1371/journal.pone.0259994 (PMC8726486; doi:10.1371/journal.pone.0259994)
Supplement: S1 File — (ZIP) [file pone.0259994.s001.zip › MATLAB codes/data_genr_null_of_cointegration.m]

function[x,y]=data_genr_null_of_cointegration(n,fi,intercept,trend)
ux=randn(n,1);uy=randn(n,1);                                %display(ux);display(uy);
x(1,1)=ux(1,1);v(1,1)=uy(1,1);
tt=(1:n)';
oo=ones(n,1);
for i=2:n
    x(i,1)=x(i-1,1)+ux(i,1);
    v(i,1)=v(i-1,1)-fi*uy(i-1,1)+uy(i,1);
end
y=intercept*oo+trend*tt+x+v;
