# Supplementary material for: The probabilities of type I and II error of null of cointegration tests: A Monte Carlo comparison
Source: PLoS One. 2022 Jan 4;17(1):e0259994. doi: 10.1371/journal.pone.0259994 (PMC8726486; doi:10.1371/journal.pone.0259994)
Supplement: S1 File — (ZIP) [file pone.0259994.s001.zip › MATLAB codes/Different_Kernels.m]

function [w]=Different_Kernels(c,KR)
if KR=='QS'
    [w]=quadratic_spectral_kernel(c);
else
    if KR=='PR'
        [w]=Parzen_kernel(c);
    else
        if KR=='BT'
            [w]=bartlett_kernel(c);
        else
            if KR=='TH'
                [w]=Tukey_Hanning_kernel(c);
            else
                w='Error';
                display('wrong choice of kernel   See "Different_Kernels.m"');
            end
        end
    end
end
            
