# Supplementary material for: The probabilities of type I and II error of null of cointegration tests: A Monte Carlo comparison
Source: PLoS One. 2022 Jan 4;17(1):e0259994. doi: 10.1371/journal.pone.0259994 (PMC8726486; doi:10.1371/journal.pone.0259994)
Supplement: S1 File — (ZIP) [file pone.0259994.s001.zip › MATLAB codes/FMOLS_Covariance_Estimates.m]

function [Omega,Delta]=FMOLS_Covariance_Estimates(u,L)
Om=u'*u;
Dlt=Om;
%[Mht]=automatic_bandwidth_different_kenels_FMOLS(u','BT');
%AL=ceil(Mht);                                                       display(AL);
T=size(u,1);
%LL=2*(T^(1/3));
%L=ceil(LL);                                                         display(L);
for k=1:L
    wkl=1-k/(L+1);
    LAGu=lagmatrix(u,k);
    LAGu=LAGu(k+1:end,:);
    LVLu=u(k+1:end,:);
    Om1=(LAGu'*LVLu)+(LVLu'*LAGu);
    Om=Om+wkl*Om1;
    Dlt=Dlt+(LVLu'*LAGu);
end
Omega=Om/T;
Delta=Dlt/T;
