# Supplementary material for: The probabilities of type I and II error of null of cointegration tests: A Monte Carlo comparison
Source: PLoS One. 2022 Jan 4;17(1):e0259994. doi: 10.1371/journal.pone.0259994 (PMC8726486; doi:10.1371/journal.pone.0259994)
Supplement: S1 File — (ZIP) [file pone.0259994.s001.zip › MATLAB codes/FMOLS_HLC.m]

function [beta_FMOLS,residuals_FMOLS,OM12P,LD21P,x12]=FMOLS_HLC(x,y,intercept,trend)
no=size(y,1);
oo=ones(no,1);
tt=(1:no)';
if intercept==0&&trend==0
    x1=x;
else
    if intercept~=0&&trend==0
        x1=[x oo];
    else
        if intercept~=0&&trend~=0
            x1=[x oo tt];
        end
    end
end
beta=x1\y;
er1=y-x1*beta;
er=er1(2:end,:);
dx=diff(x,1);
w=[er';dx'];
[omega]=longrun_variance_omega_sp(w);
[a]=longrun_autocovar_sp(w);
sigma=1/(no-1)*(w*w');
pae=a+sigma;
x12=x1(2:end,:);
y1=y(2:end,:);
y12=y1-omega(1,2)*(inv(omega(2,2)))*dx;
LD21P=pae(2,1)-pae(2,2)*omega(2,1)/omega(2,2);
beta_FMOLS=(inv(x12'*x12))*(x12'*y12-(no-1)*LD21P);
residuals_FMOLS=y12-x12*beta_FMOLS;
OM12P=omega(1,1)-omega(1,2)*omega(2,1)/omega(2,2);
