# Supplementary material for: The probabilities of type I and II error of null of cointegration tests: A Monte Carlo comparison
Source: PLoS One. 2022 Jan 4;17(1):e0259994. doi: 10.1371/journal.pone.0259994 (PMC8726486; doi:10.1371/journal.pone.0259994)
Supplement: S1 File — (ZIP) [file pone.0259994.s001.zip › MATLAB codes/Fully_modified_ols.m]

function [betahat_FMOLS,residuals_FMOLS,OM12P,LD21P,xx]=Fully_modified_ols(x,y,intrcpt,trnd,KR)
n=size(x,1);
O=ones(n,1);
tt=(1:n)';
if intrcpt==0&&trnd==0
    indv=x;
else
    if intrcpt~=0&&trnd==0
        indv=[x O];
    else
        if intrcpt~=0&&trnd~=0
            indv=[x O tt];
        end
    end
end
b=indv\y;
u1=y-indv*b;
u1=u1(2:end,:);
u2=diff(x);
ut=[u1 u2];
[LD21P,OM12P,OM12,OM22]=Covariance_estimates_FMOLS(ut,KR);
yy=y(2:end,:);
xx=x(2:end,:);
xx=[ones(size(xx,1),1) xx];
yP=yy-u2*(inv(OM22))*OM12';
betahat_FMOLS=(inv(xx'*xx))*(xx'*yP-[0;n*LD21P]);                     %betahat_FMOLS=(inv(xx'*xx))*(xx'*yP-[0;LD21P]);                                   %display(bP);
residuals_FMOLS=yP-xx*betahat_FMOLS;
