# Supplementary material for: The probabilities of type I and II error of null of cointegration tests: A Monte Carlo comparison
Source: PLoS One. 2022 Jan 4;17(1):e0259994. doi: 10.1371/journal.pone.0259994 (PMC8726486; doi:10.1371/journal.pone.0259994)
Supplement: S1 File — (ZIP) [file pone.0259994.s001.zip › MATLAB codes/Fully_Modified_OLS_HI.m]

function [Zt]=Fully_Modified_OLS_HI(x,y,intrcpt,trnd)
no=size(y,1);
nr=size(x,2);
O=ones(no,1);
tt=(1:no)';
if intrcpt==0&&trnd==0
    indv=x;
else
    if intrcpt~=0&&trnd==0
        indv=[x O];
    else
        if intrcpt~=0&&trnd~=0
            indv=[x O tt];
        end
    end
end
bht0=indv\y;
ut=y-indv*bht0;
Dx=diff(x,1);
ut=ut(2:end,:);
Zt=[ut Dx];
