# Supplementary material for: The probabilities of type I and II error of null of cointegration tests: A Monte Carlo comparison
Source: PLoS One. 2022 Jan 4;17(1):e0259994. doi: 10.1371/journal.pone.0259994 (PMC8726486; doi:10.1371/journal.pone.0259994)
Supplement: S1 File — (ZIP) [file pone.0259994.s001.zip › MATLAB codes/Generated_AR_Series.m]

function [x]=Generated_AR_Series(n,k,r)
e=randn(n,k);
x(1,:)=e(1,:);
for i=2:n
    x(i,:)=r*x(i-1,:)+e(i,:);
end
