# Supplementary material for: The probabilities of type I and II error of null of cointegration tests: A Monte Carlo comparison
Source: PLoS One. 2022 Jan 4;17(1):e0259994. doi: 10.1371/journal.pone.0259994 (PMC8726486; doi:10.1371/journal.pone.0259994)
Supplement: S1 File — (ZIP) [file pone.0259994.s001.zip › MATLAB codes/Hansen_LC_test_HI_FMOLS.m]

function [LC]=Hansen_LC_test_HI_FMOLS(x,y,L,intrcpt,trnd)
[R_FMOLS,OM12P,LD21P]=HI_FMOLS(x,y,L,intrcpt,trnd);
xx=x(2:end,:);
n=size(xx,1);                                                                           %display(n);
SSX=(inv(xx'*xx));                                                                      %display(SSX);
DS=0;
for t=1:n
    St=0;                                                                               %display(St);
    for i=1:t
        si=xx(i,:)'*R_FMOLS(i,:)-LD21P;                                              %display(si);
        St=St+si;                                                                       %display(St);
    end
    GH=St*(1/OM12P)*St';                                                             %display(GH);
    DS=DS+GH;                                                                           %display(DS);
end
MM=SSX*DS;                                                                              %display(MM);
LC=trace(MM);
