# Supplementary material for: The probabilities of type I and II error of null of cointegration tests: A Monte Carlo comparison
Source: PLoS One. 2022 Jan 4;17(1):e0259994. doi: 10.1371/journal.pone.0259994 (PMC8726486; doi:10.1371/journal.pone.0259994)
Supplement: S1 File — (ZIP) [file pone.0259994.s001.zip › MATLAB codes/Hansen_LC_test_SIMCV.m]

function [SIMCV]=Hansen_LC_test_SIMCV(n,intrcpt,trnd,mcss)
A=zeros(mcss,1);
for i=1:mcss
    [x,y]=data_genr_null_of_cointegration(n,1,intrcpt,trnd);
    [LC]=Hansen_LC_test_FMOLS_HLC(x,y,intrcpt,trnd);
    A(i,1)=LC;
end
SIMCV=prctile(A,95);
