# Supplementary material for: The probabilities of type I and II error of null of cointegration tests: A Monte Carlo comparison
Source: PLoS One. 2022 Jan 4;17(1):e0259994. doi: 10.1371/journal.pone.0259994 (PMC8726486; doi:10.1371/journal.pone.0259994)
Supplement: S1 File — (ZIP) [file pone.0259994.s001.zip › MATLAB codes/Harris_Inder_test.m]

function [HI]=Harris_Inder_test(x,y,intrcpt,trnd)
[beta_FMOLS,up,w2UX]=FMOLS_HLC(x,y,intrcpt,trnd);
n=size(up,1);
for t=1:n
    Kt(t,1)=sum(up(1:t,:));
end
HI=sum(Kt.^2)/(n^2*w2UX);
