# Supplementary material for: The probabilities of type I and II error of null of cointegration tests: A Monte Carlo comparison
Source: PLoS One. 2022 Jan 4;17(1):e0259994. doi: 10.1371/journal.pone.0259994 (PMC8726486; doi:10.1371/journal.pone.0259994)
Supplement: S1 File — (ZIP) [file pone.0259994.s001.zip › MATLAB codes/Hausman_H1_test_Power.m]

function[P]=Hausman_H1_test_Power(n,fi,ML,intrcpt,trnd,mcss)
rej=0;
if n==30
    cv=3.52;
else
    if n==60
        cv=3.605;
    else
        if n==120
            cv=3.72;
        else
            if n==240
                cv=3.73;
            end
        end
    end
end
%CVH1=chi2inv(.95,1);
for i=1:mcss
    [x,y]=data_genr_null_of_cointegration(n,fi,intrcpt,trnd);
    H1=Hausman_H1_test(x,y,ML,intrcpt,trnd);
    if H1>=cv
        rej=rej+1;
    end
end
P=rej/mcss*100;
