# Supplementary material for: The probabilities of type I and II error of null of cointegration tests: A Monte Carlo comparison
Source: PLoS One. 2022 Jan 4;17(1):e0259994. doi: 10.1371/journal.pone.0259994 (PMC8726486; doi:10.1371/journal.pone.0259994)
Supplement: S1 File — (ZIP) [file pone.0259994.s001.zip › MATLAB codes/Hausman_H2_test.m]

function [H2]=Hausman_H2_test(x,y,ML,intrcpt,trnd)
m=size(x,2);
[y,x,LDx,LdDx]=Lags_Leads(x,y,ML);
n=size(y,1);
tt=(1:n)';
O=ones(n,1);
if intrcpt==0&&trnd==0
    indv=x;
else
    if intrcpt~=0&&trnd==0
        indv=[x O];
    else
        if intrcpt~=0&&trnd~=0
            indv=[x O tt];
        end
    end
end
if ML==0
    xx=indv;
    b=xx\y;
    u=y-xx*b;
    %uL=u;
    Fbta=b;
    S2=(u'*u)/(size(xx,1)-size(xx,2));
    VFbta=S2*(inv(xx'*xx));
    GL=Fbta(1:m,:);
    VL=VFbta(1:m,1:m);
    xx1=zeros(1,0);
else
    for i=1:ML
        LDx1=LDx(:,1:i);
        LdDx1=LdDx(:,1:i);
        xx=[indv LDx1 LdDx1];
        b=xx\y;
        u2=y-xx*b;
        S2=(u2'*u2)/(size(xx,1)-size(xx,2));
        Vbta{i}=S2*(inv(xx'*xx));
        xxx{i}=[LDx1 LdDx1];
        %u1(:,i)=u2;
        bta{i}=b;
        RSS=u2'*u2;
        k=size(xx,2);
        BIC(i,1)=n*log(RSS/n)+k*log(n);
    end
    minBIC=min(BIC);                                            %display(BIC);
    a= BIC==minBIC;
    %uL=u1(:,a);
    Fbta=bta{a};
    VFbta=Vbta{a};
    xx1=xxx{a};
    GL=Fbta(1:m,:);
    VL=VFbta(1:m,1:m);
end
    if intrcpt==0&&trnd==0
        pis=Fbta(m+1:end,:);
    else
        if intrcpt~=0&&trnd==0
            pis=Fbta(m+2:end,:);
        else
            if intrcpt~=0&&trnd~=0
                pis=Fbta(m+3:end,:);
            end
        end
    end
                                                                %display(pis);    
z=y-xx1*pis;
Dz=diff(z);
Dx=diff(x);
bb=Dx\Dz;
resd=Dz-Dx*bb;
ss2=(resd'*resd)/(size(Dx,1)-size(Dx,2));
VD=ss2*(inv(Dx'*Dx));
GD=bb;
H2=(GD-GL)'*(inv(VD))*(GD-GL);
