# Supplementary material for: The probabilities of type I and II error of null of cointegration tests: A Monte Carlo comparison
Source: PLoS One. 2022 Jan 4;17(1):e0259994. doi: 10.1371/journal.pone.0259994 (PMC8726486; doi:10.1371/journal.pone.0259994)
Supplement: S1 File — (ZIP) [file pone.0259994.s001.zip › MATLAB codes/HI_FMOLS.m]

function [R_FMOLS,w2UX,DLXUp,bFMOLS]=HI_FMOLS(x,y,L,intrcpt,trnd)
ut=FMOLS_OLS_residuals(x,y,intrcpt,trnd);
[Omega,Delta]=FMOLS_Covariance_Estimates(ut,L);
wu2=Omega(1,1);
OmUX=Omega(1,2);
OmXU=Omega(2,1);
OmXX=Omega(2,2);
%d11=Delta(1,1);
dXU=Delta(1,2);
%d21=Delta(2,1);
dXX=Delta(2,2);
y=y(2:end,:);
x=x(2:end,:);
Dx=ut(:,2);
ytp=y-OmXU*(inv(OmXX))*Dx;
DLXUp=dXU-dXX*(inv(OmXX))*OmXU;
T=size(ut,1);
O=ones(T,1);
tt=(1:T)';
if intrcpt==0&&trnd==0
    w=x;
else
    if intrcpt~=0&&trnd==0
        w=[x O];
    else
        if intrcpt~=0&&trnd~=0
            w=[x O tt];
        end
    end
end
bFMOLS=(inv(w'*w))*(w'*ytp-T*DLXUp);
R_FMOLS=ytp-w*bFMOLS;
w2UX=wu2-OmUX*(inv(OmXX))*OmXU;
