# Supplementary material for: The probabilities of type I and II error of null of cointegration tests: A Monte Carlo comparison
Source: PLoS One. 2022 Jan 4;17(1):e0259994. doi: 10.1371/journal.pone.0259994 (PMC8726486; doi:10.1371/journal.pone.0259994)
Supplement: S1 File — (ZIP) [file pone.0259994.s001.zip › MATLAB codes/HLC_Asymptotic_CV.m]

function [CVLC]=HLC_Asymptotic_CV(n,intrcpt,trnd)
if n==30
    if intrcpt==0&&trnd==0
    CVLC=5.575;
    else
        if intrcpt~=0&&trnd==0
        CVLC=6.623;
        else
            if intrcpt~=0&&trnd~=0
            CVLC=7.654;
            end
        end
    end
else
    if n==60
        if intrcpt==0&&trnd==0
            CVLC=7.575;
        else
            if intrcpt~=0&&trnd==0
                CVLC=9.623;
            else
                if intrcpt~=0&&trnd~=0
                    CVLC=11.654;
                end
            end
        end
    else
        if n==120
            if intrcpt==0&&trnd==0
                CVLC=8.575;
            else
                if intrcpt~=0&&trnd==0
                    CVLC=10.623;
                else
                    if intrcpt~=0&&trnd~=0
                        CVLC=12.654;
                    end
                end
            end
        else
            if n==240
                if intrcpt==0&&trnd==0
                    CVLC=9.575;
                else
                    if intrcpt~=0&&trnd==0
                        CVLC=11.623;
                    else
                        if intrcpt~=0&&trnd~=0
                            CVLC=13.654;
                        end
                    end
                end
            end
        end
    end
end
