# Supplementary material for: The probabilities of type I and II error of null of cointegration tests: A Monte Carlo comparison
Source: PLoS One. 2022 Jan 4;17(1):e0259994. doi: 10.1371/journal.pone.0259994 (PMC8726486; doi:10.1371/journal.pone.0259994)
Supplement: S1 File — (ZIP) [file pone.0259994.s001.zip › MATLAB codes/HLC_test_simCV.m]

function [simcv]=HLC_test_simCV(n,ML,intercept,trend,mcss)
A=zeros(mcss,1);
for i=1:mcss
    [x,y]=data_genr_null_of_cointegration(n,1,intercept,trend);
    A(i,1)=Hansen_LC_test_HI_FMOLS(x,y,ML,intercept,trend);
end
simcv=prctile(A,95);
