# Supplementary material for: The probabilities of type I and II error of null of cointegration tests: A Monte Carlo comparison
Source: PLoS One. 2022 Jan 4;17(1):e0259994. doi: 10.1371/journal.pone.0259994 (PMC8726486; doi:10.1371/journal.pone.0259994)
Supplement: S1 File — (ZIP) [file pone.0259994.s001.zip › MATLAB codes/Lags_Leads.m]

function [y,x,Lx,Ldx]=Lags_Leads(Dtx,Dy,ML)
Dx=diff(Dtx);
if ML==0
    x=Dx;
    y=Dy(2:end,:);
    Lx=0*Dx;
    Ldx=0*Dx;
else
    x=Dtx(ML+2:end-ML,:);
    y=Dy(ML+2:end-ML,:);
    LagsX=lagmatrix(Dx,1:ML);
    Lx=LagsX(ML+1:end-ML,:);
    for i=1:ML
        Ldx(:,i)=Dx(ML+1+i:end-(ML-i),:);
    end
end
