# Supplementary material for: The probabilities of type I and II error of null of cointegration tests: A Monte Carlo comparison
Source: PLoS One. 2022 Jan 4;17(1):e0259994. doi: 10.1371/journal.pone.0259994 (PMC8726486; doi:10.1371/journal.pone.0259994)
Supplement: S1 File — (ZIP) [file pone.0259994.s001.zip › MATLAB codes/Leybourne_McCabe_LBI_test_29102019.m]

function [LBI]=Leybourne_McCabe_LBI_test_29102019(x,y,l,intercept,trend)
n=size(x,1);
oo=ones(n,1);tt=(1:n)';
if intercept==0&&trend==0
    xx=x;
else
    if intercept~=0&&trend==0
        xx=[oo x];
    else
        if intercept~=0&&trend~=0
            xx=[oo tt x];
        end
    end
end
bb=xx\y;
e=y-xx*bb;
L=tril(ones(n,n),-1);
v=L*L';
s1=(1/n)*(e'*e); 
hhh=0;
for s=1:l
    u=e(l+1:end,:);
    u_l=lagmatrix(e,s);
    u_l=u_l(l+1:end,:);
    hh=(u'*u_l);                                  %display(hh);
    hhh=hhh+hh;
    
end
s2=s1+(2/n)*hhh;
LBI=(e'*v*e)/(n^2*s2);
