# Supplementary material for: The probabilities of type I and II error of null of cointegration tests: A Monte Carlo comparison
Source: PLoS One. 2022 Jan 4;17(1):e0259994. doi: 10.1371/journal.pone.0259994 (PMC8726486; doi:10.1371/journal.pone.0259994)
Supplement: S1 File — (ZIP) [file pone.0259994.s001.zip › MATLAB codes/Leybourne_McCabe_LBI_tes_Power.m]

function [P]=Leybourne_McCabe_LBI_tes_Power(n,fi,l,intercept,trend,mcss)
rej=0;
for i=1:mcss
    [x,y]=data_genr_null_of_cointegration(n,fi,intercept,trend);
    [LBI]=Leybourne_McCabe_LBI_test(x,y,l,intercept,trend);
    if LBI>=.308
        rej=rej+1;
    end
end
P=rej/mcss*100;
