# Supplementary material for: The probabilities of type I and II error of null of cointegration tests: A Monte Carlo comparison
Source: PLoS One. 2022 Jan 4;17(1):e0259994. doi: 10.1371/journal.pone.0259994 (PMC8726486; doi:10.1371/journal.pone.0259994)
Supplement: S1 File — (ZIP) [file pone.0259994.s001.zip › MATLAB codes/LMKPSS_power_final.m]

function[pp]=LMKPSS_power_final(n,mcss)
alt=(1:-.1:0)';
for i=1:size(alt,1)
    P1(i,1)=LM_test_KPSS_Power(n,alt(i,1),0,0,mcss);
    P2(i,1)=LM_test_KPSS_Power(n,alt(i,1),1,0,mcss);
    P3(i,1)=LM_test_KPSS_Power(n,alt(i,1),1,1,mcss);
end
pp=[P1 P2 P3];
