# Supplementary material for: The probabilities of type I and II error of null of cointegration tests: A Monte Carlo comparison
Source: PLoS One. 2022 Jan 4;17(1):e0259994. doi: 10.1371/journal.pone.0259994 (PMC8726486; doi:10.1371/journal.pone.0259994)
Supplement: S1 File — (ZIP) [file pone.0259994.s001.zip › MATLAB codes/LMKPSS_test_simCV.m]

function [simcv]=LMKPSS_test_simCV(n,intercept,trend,mcss)
A=zeros(mcss,1);
for i=1:mcss
    [x,y]=data_genr_null_of_cointegration(n,1,intercept,trend);
    A(i,1)=LM_test_KPSS(x,y,intercept,trend);
end
simcv1=prctile(A,99);
simcv5=prctile(A,95);
simcv10=prctile(A,90);
simcv=[simcv1 simcv5 simcv10];
