# Supplementary material for: The probabilities of type I and II error of null of cointegration tests: A Monte Carlo comparison
Source: PLoS One. 2022 Jan 4;17(1):e0259994. doi: 10.1371/journal.pone.0259994 (PMC8726486; doi:10.1371/journal.pone.0259994)
Supplement: S1 File — (ZIP) [file pone.0259994.s001.zip › MATLAB codes/longrun_autocovar_sp.m]

function [a]=longrun_autocovar_sp(w)
w=w';
T=size(w,1);
%b=(1/T)*(meu'*meu);
a=0;
for s=1:T-1
    %b=bartlet_kernel_(meu,s);
    [b]=barlet_kernel_multivariate(w,s);
    lsw=lagmatrix(w,s);
    lsw1=lsw(s+1:end,:);
    w1=w(s+1:end,:);
    c=w1'*lsw1;
    d=(1/T)*b*c;
    a=a+d;
end
