# Supplementary material for: The probabilities of type I and II error of null of cointegration tests: A Monte Carlo comparison
Source: PLoS One. 2022 Jan 4;17(1):e0259994. doi: 10.1371/journal.pone.0259994 (PMC8726486; doi:10.1371/journal.pone.0259994)
Supplement: S1 File — (ZIP) [file pone.0259994.s001.zip › MATLAB codes/longrun_variance_omega_sp.m]

function [omega]=longrun_variance_omega_sp(w)
w1=w';
T=size(w1,1);
a=(1/T)*(w1'*w1);
for s=1:T-1
    [bw8]=barlet_kernel_multivariate(w,s);                                       %display(bw8);
    lsw=lagmatrix(w1,s);
    lsw1=lsw(s+1:end,:);                                                         %display(size(lsw1));
    w2=w1(s+1:end,:);                                                           % display(size(w2));
    c=(w2'*lsw1)+(lsw1'*w2);
    f=(1/T)*bw8*c;
    a=a+f;
end
omega=a;
