# Supplementary material for: The probabilities of type I and II error of null of cointegration tests: A Monte Carlo comparison
Source: PLoS One. 2022 Jan 4;17(1):e0259994. doi: 10.1371/journal.pone.0259994 (PMC8726486; doi:10.1371/journal.pone.0259994)
Supplement: S1 File — (ZIP) [file pone.0259994.s001.zip › MATLAB codes/MLS_power_SIMCV_final.m]

function[pp]=MLS_power_SIMCV_final(n,mcss)
[L1]=MLS_test_simCV(n,4,5,0,0,mcss);
[L2]=MLS_test_simCV(n,4,5,1,0,mcss);
[L3]=MLS_test_simCV(n,4,5,1,1,mcss);
alt=(1:-.1:0)';
for i=1:size(alt,1)
    P1(i,1)=MLS_test_power_simCV(n,alt(i,1),4,5,L1,0,0,mcss);
    P2(i,1)=MLS_test_power_simCV(n,alt(i,1),4,5,L2,1,0,mcss);
    P3(i,1)=MLS_test_power_simCV(n,alt(i,1),4,5,L3,1,1,mcss);
end
pp=[P1 P2 P3];
