# Supplementary material for: The probabilities of type I and II error of null of cointegration tests: A Monte Carlo comparison
Source: PLoS One. 2022 Jan 4;17(1):e0259994. doi: 10.1371/journal.pone.0259994 (PMC8726486; doi:10.1371/journal.pone.0259994)
Supplement: S1 File — (ZIP) [file pone.0259994.s001.zip › MATLAB codes/MLS_test.m]

function[MLS]=MLS_test(x,y,ARP,ML,intrcpt,trnd)
[y,x,LDx,LdDx]=Lags_Leads(x,y,ML);
n=size(x,1);                                    %display(n);display(size(y));
O=ones(n,1);
tt=(1:n)';
if intrcpt==0&&trnd==0
    x=x;
else
    if intrcpt~=0&&trnd==0
        x=[O x];
    else
        if intrcpt~=0&&trnd~=0
            x=[O tt x];
        end
    end
end
if ML==0
    xx=x;
    b=xx\y;
    u=y-xx*b;
else
    for i=1:ML
        LDx1=LDx(:,1:i);
        LdDx1=LdDx(:,1:i);
        xx=[x LDx1 LdDx1];
        b=xx\y;
        u2=y-xx*b;
        u1(:,i)=u2;
        RSS=u2'*u2;
        k=size(xx,2);
        BIC(i,1)=n*log(RSS/n)+k*log(n);
    end
    minBIC=min(BIC);                                            %display(BIC);
    a= BIC==minBIC;
    u=u1(:,a);
end
[mbest,minaic,p]=armabat(u,1:ARP,0);
e=pe(mbest,u);
e=e(p+1:end,:);
n1=size(e,1);
Lt=tril(ones(n1,n1),-1);
v=Lt*Lt';                                                       %display(size(v));
s2=(e'*e)/n;
MLS=(e'*v*e)/(n^2*s2);
