# Supplementary material for: The probabilities of type I and II error of null of cointegration tests: A Monte Carlo comparison
Source: PLoS One. 2022 Jan 4;17(1):e0259994. doi: 10.1371/journal.pone.0259994 (PMC8726486; doi:10.1371/journal.pone.0259994)
Supplement: S1 File — (ZIP) [file pone.0259994.s001.zip › MATLAB codes/MLS_test_Power.m]

function[P]=MLS_test_Power(n,fi,ARP,ML,intrcpt,trnd,mcss)
rej=0;
for i=1:mcss
    [x,y]=data_genr_null_of_cointegration(n,fi,intrcpt,trnd);
    [C]=MLS_test(x,y,ARP,ML,intrcpt,trnd);
    if C>=0.121
        rej=rej+1;
    end
end
P=rej/mcss*100;
