# Supplementary material for: The probabilities of type I and II error of null of cointegration tests: A Monte Carlo comparison
Source: PLoS One. 2022 Jan 4;17(1):e0259994. doi: 10.1371/journal.pone.0259994 (PMC8726486; doi:10.1371/journal.pone.0259994)
Supplement: S1 File — (ZIP) [file pone.0259994.s001.zip › MATLAB codes/NP_Null_cointegration_POWER.m]

function[P]=NP_Null_cointegration_POWER(fi,n,intercept,trend,mcss)
scv=NP_Null_cointegration_SIMCV(fi,n,intercept,trend,mcss);           %% Gives powers below 10% at all alternatives.
count=0;
for i=1:mcss
    [x,y]=data_genr_null_of_cointegration(n,fi,intercept,trend);
    LR=NP_test_Null_of_cointegration(x,y,fi,intercept,trend);
    if LR>=scv
        count=count+1;
    end
end
P=count/mcss*100;
