# Supplementary material for: The probabilities of type I and II error of null of cointegration tests: A Monte Carlo comparison
Source: PLoS One. 2022 Jan 4;17(1):e0259994. doi: 10.1371/journal.pone.0259994 (PMC8726486; doi:10.1371/journal.pone.0259994)
Supplement: S1 File — (ZIP) [file pone.0259994.s001.zip › MATLAB codes/NP_test_LH_Null_of_cointegration.m]

function[Lf]=NP_test_LH_Null_of_cointegration(x,y,fi)
T=size(x,1);
ux(1,1)=x(1,1);
v=y-x;
uy(1,1)=v(1,1);
for i=2:T
    ux(i,1)=x(i,1)-x(i-1,1);
    uy(i,1)=v(i,1)-v(i-1,1)+fi*uy(i-1,1);
end
syy=1;                                                                                               %display(syy);
sxx=1;                                                                                              %display(sxx);
sxy=0;
aa=ones(T,T);
bb=ones(T,1);
R=x;                                        
cc=tril(aa,-1);                                                                                 %display(cc);
dd=(1-fi)*cc;                                                                                   %display(dd);
ee=diag(bb);                                                                                    %display(ee);
sif12=dd+ee;                                                                                    %display(sif12);
sif=sif12*sif12';                                                                               %display(sif);
syyx=syy;
yf=y-fi*(inv(sif12))*x*sxx*sxy;                                                                 %display(yf);
Lf=log(R'*(inv(sif))*R)+syyx*yf'*(inv(sif)-inv(sif)*R*inv(R'*inv(sif)*R)*R'*inv(sif))*yf;
