# Supplementary material for: The probabilities of type I and II error of null of cointegration tests: A Monte Carlo comparison
Source: PLoS One. 2022 Jan 4;17(1):e0259994. doi: 10.1371/journal.pone.0259994 (PMC8726486; doi:10.1371/journal.pone.0259994)
Supplement: S1 File — (ZIP) [file pone.0259994.s001.zip › MATLAB codes/NP_test_Null_of_cointegration.m]

function[LR]=NP_test_Null_of_cointegration(x,y,fi,intercept,trend)
LHA=NP_test_LH_Null_of_cointegration1(x,y,fi,intercept,trend);
LH0=NP_test_LH_Null_of_cointegration1(x,y,1,intercept,trend);
LR=LH0-LHA;
