# Supplementary material for: The probabilities of type I and II error of null of cointegration tests: A Monte Carlo comparison
Source: PLoS One. 2022 Jan 4;17(1):e0259994. doi: 10.1371/journal.pone.0259994 (PMC8726486; doi:10.1371/journal.pone.0259994)
Supplement: S1 File — (ZIP) [file pone.0259994.s001.zip › MATLAB codes/Parks_VAJ1_power.m]

function[P]=Parks_VAJ1_power(n,fi,mcss)
count=0;                                            %% Power are decreasing as alternatives increase (PROBLEMATIC)
for i=1:mcss
    [x,y]=data_genr_null_of_cointegration(n,fi);
    J1=Park_variable_addition(x,y);
    pval=1-chi2cdf(J1,5);
    if pval<=.05
        count=count+1;
    end
end
P=count/mcss*100;
