# Supplementary material for: The probabilities of type I and II error of null of cointegration tests: A Monte Carlo comparison
Source: PLoS One. 2022 Jan 4;17(1):e0259994. doi: 10.1371/journal.pone.0259994 (PMC8726486; doi:10.1371/journal.pone.0259994)
Supplement: S1 File — (ZIP) [file pone.0259994.s001.zip › MATLAB codes/Park_PFM_test.m]

function [Pfm]=Park_PFM_test(x,y,intercept,trend)
no=size(x,1);
ttt=(1:no)';
if trend==0
    suprfls_regrs=[ttt ttt.^2];
else
    suprfls_regrs=[ttt.^2 ttt.^3];
end
xn=[x suprfls_regrs];
[betahat_FMOLS,residuals_FMOLS,OM12P,LD21P,xx]=FMOLS_HLC_PPFM(xn,y,intercept,trend);
%[betahat_FMOLS,residuals_FMOLS,OM12P,LD21P,xx]=Fully_modified_ols(xn,y,intrcpt,trnd,KR);
nbht=size(betahat_FMOLS,1);
nsfr=size(suprfls_regrs,2);
R1=zeros(nsfr,nbht-nsfr);
R2=eye(nsfr);
R=[R1 R2];
DS=R*betahat_FMOLS;
DA=(inv(xx'*xx));
DD=R*(DA*OM12P)*R';
Pfm=DS'*(inv(DD))*DS;
