# Supplementary material for: The probabilities of type I and II error of null of cointegration tests: A Monte Carlo comparison
Source: PLoS One. 2022 Jan 4;17(1):e0259994. doi: 10.1371/journal.pone.0259994 (PMC8726486; doi:10.1371/journal.pone.0259994)
Supplement: S1 File — (ZIP) [file pone.0259994.s001.zip › MATLAB codes/Park_variable_addition.m]

function[J1]=Park_variable_addition(x,y)
[w001,xtr,ytr]=Park_variable_addition_IRTr(x,y);
n=size(xtr,1);
O=ones(n,1);                                                % Detail of the test may be seen from Petr Mariel 1996.
t=(1:n)';
t2=t.^2;
[s2]=Generated_AR_Series(n,3,1);                  
%t3=t.^3;
%t4=t.^4;
%t5=t.^5;
s1=[t t2 s2];                                                  %only linear and quadratic trends are used as superfluous regressors
xwos=xtr;xws=[xtr s1];
xxwos=[O xwos];xxws=[O xws];
bur=xxwos\ytr;
RSSwos=(ytr-xxwos*bur)'*(ytr-xxwos*bur);
br=xxws\ytr;
RSSws=(ytr-xxws*br)'*(ytr-xxws*br);
J1=(RSSwos-RSSws)/w001;
