# Supplementary material for: The probabilities of type I and II error of null of cointegration tests: A Monte Carlo comparison
Source: PLoS One. 2022 Jan 4;17(1):e0259994. doi: 10.1371/journal.pone.0259994 (PMC8726486; doi:10.1371/journal.pone.0259994)
Supplement: S1 File — (ZIP) [file pone.0259994.s001.zip › MATLAB codes/Park_variable_addition_IRTr.m]

function[w001,xtr,ytr]=Park_variable_addition_IRTr(x,y)
T=size(x,1);                % T reresents the no of observations
o=ones(T,1);                                        %sy=size(y);display(sy);
xx=[o x];                                           %sxx=size(xx);display(sxx);
ay=xx\y;
e=y-xx*ay;
ax=o\x;
d=x-o*ax;
dd=diff(d,1);
ee=e(2:end,:);
q1=[ee dd];
q=q1';                                                  %sq=size(q);display(sq);
saa=(1/T)*(q*q');                                       %ssaa=size(saa);display(ssaa);
sb=0;sc=0;
for s=1:T
    m=Bartlett_Kernel_automatic_BW(e);
    w=bartlett_kernel(s/m);
    sm=0;sn=0;
    for i=1+s:T
        lq1=lagmatrix(q1,s);
        lqq=lq1(s+1:end,:);
        lq=lqq';
        qq1=q1(s+1:end,:);
        qq=qq1';
        dd=qq*lq'+lq*qq';
        ee=qq*lq';
        sm=sm+dd;
        sn=sn+ee;
    end
    sb=w*sm+sb;
    sc=w*sn+sc;
end
Oaa=saa+(1/T)*sb;                       %Oaa contains negative variances sometimes
Daa=saa+(1/T)*sc;                       %Daa contains negative variances sometimes
D1a=[Daa(2,1) Daa(2,2)];                                %sD1a=size(D1a);display(sD1a);
ca=[0 Oaa(1,2)*(inv(Daa(2,2)))];                        %sca=size(ca);display(sca);
xxx=(x(2:end,:))';                                      %sxxx=size(xxx);display(sxxx);
yyy=(y(2:end,:))';
gma=x\y;                                                %sgma=size(gma);display(sgma);
xs=xxx-D1a*saa*q;
ys=yyy-(gma'*D1a*(inv(saa))+ca)*q;
xtr=xs';ytr=ys';
w001=Oaa(1,1)-Oaa(1,2)*Oaa(2,2)*Oaa(2,1);
