# Supplementary material for: The probabilities of type I and II error of null of cointegration tests: A Monte Carlo comparison
Source: PLoS One. 2022 Jan 4;17(1):e0259994. doi: 10.1371/journal.pone.0259994 (PMC8726486; doi:10.1371/journal.pone.0259994)
Supplement: S1 File — (ZIP) [file pone.0259994.s001.zip › MATLAB codes/Parzen_kernel.m]

function [w]=Parzen_kernel(c)
absc=abs(c);
if absc>=0&&absc<=0.5
    w=1-(6*(c^2))+(6*(absc^3));
else
    if absc>0.5&&absc<=1
        w=2*((1-absc)^3);
    else
        w=0;
    end
end
