# Supplementary material for: The probabilities of type I and II error of null of cointegration tests: A Monte Carlo comparison
Source: PLoS One. 2022 Jan 4;17(1):e0259994. doi: 10.1371/journal.pone.0259994 (PMC8726486; doi:10.1371/journal.pone.0259994)
Supplement: S1 File — (ZIP) [file pone.0259994.s001.zip › MATLAB codes/quadratic_spectral_kernel.m]

function[w]=quadratic_spectral_kernel(c)
w1=(25/(12*pi*c^2))*((sin(6*pi*c/5))/(6*pi*c/5)-cos(6*pi*c/5));                 %display(w1);
if w1>=0
    w=w1;
else
    w=0;
end
