# Supplementary material for: The probabilities of type I and II error of null of cointegration tests: A Monte Carlo comparison
Source: PLoS One. 2022 Jan 4;17(1):e0259994. doi: 10.1371/journal.pone.0259994 (PMC8726486; doi:10.1371/journal.pone.0259994)
Supplement: S1 File — (ZIP) [file pone.0259994.s001.zip › MATLAB codes/SCV_powers_all_test_D0T0.m]

function[pp]=SCV_powers_all_test_D0T0()
p1=xlsread('LMKPSS.xlsx','ss 30','c19:c29');
p2=xlsread('HH1.xlsx','ss 30','c19:c29');
p3=xlsread('HH2.xlsx','ss 30','c19:c29');
p4=xlsread('SC.xlsx','ss 30','c19:c29');
p5=xlsread('LMLBI.xlsx','ss 30','c19:c29');
p6=xlsread('XFRT.xlsx','ss 30','c19:c29');
p7=xlsread('HLC.xlsx','ss 30','c19:c29');
p8=xlsread('MLS.xlsx','ss 30','c19:c29');
p9=xlsread('PO.xlsx','ss 30','c4:c14');
pp1=[p1 p2 p3 p4 p5 p6 p7 p8 p9];
xlswrite('SCV Complt Results.xlsx',pp1,'D0T0','c4');

p1=xlsread('LMKPSS.xlsx','ss 60','c19:c29');
p2=xlsread('HH1.xlsx','ss 60','c19:c29');
p3=xlsread('HH2.xlsx','ss 60','c19:c29');
p4=xlsread('SC.xlsx','ss 60','c19:c29');
p5=xlsread('LMLBI.xlsx','ss 60','c19:c29');
p6=xlsread('XFRT.xlsx','ss 60','c19:c29');
p7=xlsread('HLC.xlsx','ss 60','c19:c29');
p8=xlsread('MLS.xlsx','ss 60','c19:c29');
p9=xlsread('PO.xlsx','ss 60','c4:c14');
pp2=[p1 p2 p3 p4 p5 p6 p7 p8 p9];
xlswrite('SCV Complt Results.xlsx',pp2,'D0T0','c20');

p1=xlsread('LMKPSS.xlsx','ss 120','c19:c29');
p2=xlsread('HH1.xlsx','ss 120','c19:c29');
p3=xlsread('HH2.xlsx','ss 120','c19:c29');
p4=xlsread('SC.xlsx','ss 120','c19:c29');
p5=xlsread('LMLBI.xlsx','ss 120','c19:c29');
p6=xlsread('XFRT.xlsx','ss 120','c19:c29');
p7=xlsread('HLC.xlsx','ss 120','c19:c29');
p8=xlsread('MLS.xlsx','ss 120','c19:c29');
p9=xlsread('PO.xlsx','ss 120','c4:c14');
pp3=[p1 p2 p3 p4 p5 p6 p7 p8 p9];
xlswrite('SCV Complt Results.xlsx',pp3,'D0T0','c36');

p1=xlsread('LMKPSS.xlsx','ss 240','c19:c29');
p2=xlsread('HH1.xlsx','ss 240','c19:c29');
p3=xlsread('HH2.xlsx','ss 240','c19:c29');
p4=xlsread('SC.xlsx','ss 240','c19:c29');
p5=xlsread('LMLBI.xlsx','ss 240','c19:c29');
p6=xlsread('XFRT.xlsx','ss 240','c19:c29');
p7=xlsread('HLC.xlsx','ss 240','c19:c29');
p8=xlsread('MLS.xlsx','ss 240','c19:c29');
p9=xlsread('PO.xlsx','ss 240','c4:c14');
pp4=[p1 p2 p3 p4 p5 p6 p7 p8 p9];
xlswrite('SCV Complt Results.xlsx',pp4,'D0T0','c52');
pp=[pp1 pp2 pp3 pp4];
