# Supplementary material for: The probabilities of type I and II error of null of cointegration tests: A Monte Carlo comparison
Source: PLoS One. 2022 Jan 4;17(1):e0259994. doi: 10.1371/journal.pone.0259994 (PMC8726486; doi:10.1371/journal.pone.0259994)
Supplement: S1 File — (ZIP) [file pone.0259994.s001.zip › MATLAB codes/Shin_power_SIMCV_final_excel.m]

function[pp]=Shin_power_SIMCV_final_excel()
pp1=Shin_power_SIMCV_final(30,10000);
pp2=Shin_power_SIMCV_final(60,10000);
pp3=Shin_power_SIMCV_final(120,10000);
pp4=Shin_power_SIMCV_final(240,10000);
xlswrite('SC.xlsx',pp1,'ss 30','c19');
xlswrite('SC.xlsx',pp2,'ss 60','c19');
xlswrite('SC.xlsx',pp3,'ss 120','c19');
xlswrite('SC.xlsx',pp4,'ss 240','c19');
pp=[pp1 pp2 pp3 pp4];
