# Supplementary material for: The probabilities of type I and II error of null of cointegration tests: A Monte Carlo comparison
Source: PLoS One. 2022 Jan 4;17(1):e0259994. doi: 10.1371/journal.pone.0259994 (PMC8726486; doi:10.1371/journal.pone.0259994)
Supplement: S1 File — (ZIP) [file pone.0259994.s001.zip › MATLAB codes/Shin_test_Power.m]

function[P]=Shin_test_Power(n,fi,L,ML,intrcpt,trnd,mcss)
rej=0;
if intrcpt==0&&trnd==0
    CCV=1.199;
else
    if intrcpt~=0&&trnd==0
        CCV=0.314;
    else
        if intrcpt~=0&&trnd~=0
            CCV=0.121;
        end
    end
end
for i=1:mcss
    [x,y]=data_genr_null_of_cointegration(n,fi,intrcpt,trnd);
    [C]=Shin_test(x,y,L,ML,intrcpt,trnd);
    if C>=CCV
        rej=rej+1;
    end
end
P=rej/mcss*100;
