# Supplementary material for: The probabilities of type I and II error of null of cointegration tests: A Monte Carlo comparison
Source: PLoS One. 2022 Jan 4;17(1):e0259994. doi: 10.1371/journal.pone.0259994 (PMC8726486; doi:10.1371/journal.pone.0259994)
Supplement: S1 File — (ZIP) [file pone.0259994.s001.zip › MATLAB codes/Shin_test_power_simCV.m]

function [P]=Shin_test_power_simCV(n,theta,L,ML,simcv,intercept,trend,mcss)
%simcv=Choi_DH_test_simCV(n,mcss);
count=0;
for i=1:mcss
    [x,y]=data_genr_null_of_cointegration(n,theta,intercept,trend);
    DHS=Shin_test(x,y,L,ML,intercept,trend);
    if DHS>=simcv
        count=count+1;
    end
end
P=count/mcss*100;
