# Supplementary material for: The probabilities of type I and II error of null of cointegration tests: A Monte Carlo comparison
Source: PLoS One. 2022 Jan 4;17(1):e0259994. doi: 10.1371/journal.pone.0259994 (PMC8726486; doi:10.1371/journal.pone.0259994)
Supplement: S1 File — (ZIP) [file pone.0259994.s001.zip › MATLAB codes/Shin_test_simCV_29102019.m]

function [pval,simcv]=Shin_test_simCV_29102019(n,L,ML,intercept,trend,mcss)
A=zeros(mcss,1);
if intercept==0&&trend==0
    SC=0.82;
else
    if intercept~=0&&trend==0
        SC=0.13;
    else
        if intercept~=0&&trend~=0
            SC=0.09;
        end
    end
end
count=0;
for i=1:mcss
    [x,y]=data_genr_null_of_cointegration(n,1,intercept,trend);
    A(i,1)=Shin_test(x,y,L,ML,intercept,trend);
    if A(i,1)>=SC
        count=count+1;
    end
end
pval=count/mcss;
simcv1=prctile(A,99);
simcv5=prctile(A,95);
simcv10=prctile(A,90);
simcv=[simcv1 simcv5 simcv10];
