# Supplementary material for: The probabilities of type I and II error of null of cointegration tests: A Monte Carlo comparison
Source: PLoS One. 2022 Jan 4;17(1):e0259994. doi: 10.1371/journal.pone.0259994 (PMC8726486; doi:10.1371/journal.pone.0259994)
Supplement: S1 File — (ZIP) [file pone.0259994.s001.zip › MATLAB codes/SIMCVs_all_tests_D1T1.m]

function [SCV]=SIMCVs_all_tests_D1T1()
sLMKPSS=LMKPSS_test_simCV(45,1,1,3000);
sHH1=HH1_test_simCV(45,5,1,1,3000);
sHH2=HH2_test_simCV(45,5,1,1,3000);
sSC=Shin_test_simCV(45,4,5,1,1,3000);
sLMLBI=LMLBI_test_simCV(45,4,1,1,3000);
sXFT=XFRT_test_simCV(45,1,1,3000);
sHLC=Hansen_LC_test_SIMCV(45,1,1,3000);
sMLS=MLS_test_simCV(45,4,5,1,1,1000);
SCV=[sLMKPSS;sHH1;sHH2;sSC;sLMLBI;sXFT;sHLC;sMLS];
xlswrite('SIMCVs all tests null of CI.xlsx',SCV,'D1T1','c3');
