# Supplementary material for: The probabilities of type I and II error of null of cointegration tests: A Monte Carlo comparison
Source: PLoS One. 2022 Jan 4;17(1):e0259994. doi: 10.1371/journal.pone.0259994 (PMC8726486; doi:10.1371/journal.pone.0259994)
Supplement: S1 File — (ZIP) [file pone.0259994.s001.zip › MATLAB codes/Tukey_Hanning_kernel.m]

function [w]=Tukey_Hanning_kernel(c)
if abs(c)<=1
    w=((1+cos(pi*c))/2);
else
    w=0;
end
