# Supplementary material for: The probabilities of type I and II error of null of cointegration tests: A Monte Carlo comparison
Source: PLoS One. 2022 Jan 4;17(1):e0259994. doi: 10.1371/journal.pone.0259994 (PMC8726486; doi:10.1371/journal.pone.0259994)
Supplement: S1 File — (ZIP) [file pone.0259994.s001.zip › MATLAB codes/var_model_FMOLS.m]

function [bhat,e]=var_model_FMOLS(f)
f1=lagmatrix(f,1);
f1=f1(2:end,:);
f=f(2:end,:);
for i=1:size(f,2)
    depv=f(:,i);
    bb=f1\depv;                             %display(bb);
    bhat(:,i)=bb;                           %display(bhat);
    ehat=depv-f1*bb;                        %display(ehat);
    e(:,i)=ehat;                            %display(e);
end
bhat=bhat';
e=e';
