# Supplementary material for: The probabilities of type I and II error of null of cointegration tests: A Monte Carlo comparison
Source: PLoS One. 2022 Jan 4;17(1):e0259994. doi: 10.1371/journal.pone.0259994 (PMC8726486; doi:10.1371/journal.pone.0259994)
Supplement: S1 File — (ZIP) [file pone.0259994.s001.zip › MATLAB codes/Xio_FRT.m]

function [CS]=Xio_FRT(x,y,intercept,trend)
[beta_FMOLS,R_FMOLS,w2UX]=FMOLS_HLC(x,y,intercept,trend);
n=size(R_FMOLS,1);
Sn=zeros(n,1);
for i=1:n
    aa=sum(R_FMOLS(1:i,:));
    Sn(i,1)=aa/(sqrt(w2UX*n));
end
CS=max(Sn);
